# Supplementary material for: Genetic and clinical determinants of tacrolimus accumulation in early liver transplantation: evidence for a combined genotype-antibiotic effect
Source: Ann Med. 2026 Mar 12;58(1):2643032. doi: 10.1080/07853890.2026.2643032 (PMC12990272; doi:10.1080/07853890.2026.2643032)
Supplement: SI Datasets 0211.xlsx [file IANN_A_2643032_SM7899.xlsx]

## Sheet: Dataset legends
Dataset No.	Description
Dataset 1	Etiology of liver disease and baseline MELD score of participants.
Dataset 2	Full names, definitions, and measurement units of all clinical, biochemical, pharmacokinetic, and genetic variables included in this study.
Dataset 3	Varification of normal distribution of variables by the Shapiro–Wilk test.
Dataset 4	Results of Pearson’s correlation tests assessing relationships between numeric clinical or biochemical variables and numeric pharmacokinetic outcomes.
Dataset 5	Statistical associations between categorical variables and numeric pharmacokinetic outcomes, evaluated using two-sample t-tests for binary variables and one-way ANOVA for multi-level categorical factors.
Dataset 6	CurPocket outputs from CB-Dock2 describing predicted binding cavities and interaction parameters between tacrolimus and ABCB1 rs2032582 variants.
Dataset 7	CurPocket outputs from CB-Dock2 describing predicted binding cavities and interaction parameters between cefoperazone and ABCB1 rs2032582 variants.
Dataset 8	CurPocket outputs from CB-Dock2 describing predicted binding cavities and interaction parameters between sulbactam and ABCB1 rs2032582 variants.
Dataset 9	Performance metrics (RMSE, R², and MAE) and their standard deviations (RMSESD, R²SD, MAESD) summarizing model accuracy in predicting t(C0,max), C0,max, and the average accumulation ratio.
Dataset 10	Variable importance rankings derived from the top 3 best-performing models for t(C0,max), C0,max, the average accumulation ratio, and AUC(C0,time)-total dose ratio, indicating each predictor’s relative contribution to model performance.

## Sheet: Dataset 1
Participant ID	Etiology	MELD Score
1	Cirrhosis secondary to autoimmune hepatitis	14
2	Hepatitis B–related cirrhosis	17
3	Hepatitis B–related cirrhosis	15
4	Cryptogenic cirrhosis	22
5	Alcoholic cirrhosis	29
6	Hepatitis B–related cirrhosis	29
7	Alcoholic cirrhosis	25
8	Alcoholic cirrhosis	17
9	Primary biliary cirrhosis	17
10	Other	14
11	Cryptogenic cirrhosis	12
12	Other	17
13	Alcoholic cirrhosis	24
14	Hepatitis B–related cirrhosis	13
15	Hepatitis B–related cirrhosis	23
16	Hepatitis C–related cirrhosis	11
17	Hepatitis B–related cirrhosis	16
18	Hepatitis B–related cirrhosis	18
19	Cryptogenic cirrhosis	16
20	Alcoholic cirrhosis	20

## Sheet: Dataset 2
Variable Name	Full Name	Unit
Age	Age	Year
Albumin	Serum Albumin	g/L
ALT	Alanine Aminotransferase	U/L
APTT	Activated Partial Thromboplastin Time	seconds
AST	Aspartate Aminotransferase	U/L
AUC(C0,time)	Area under the trough concentration–time curve over the monitoring window	ng·day/mL
AUC(C0,time)-total dose ratio	AUC(C0,time)–to–Dose Ratio	(ng·day/mL)/mg
average_accumulation_ratio	Average Accumulation Ratio
BMI	Body Mass Index	kg/m²
C0,max	Maximum Observed Plasma Trough Concentration	ng/mL
Cefoperazone_Sulbactam	Cefoperazone/Sulbactam Administration (Yes/No)	Yes/No
Ceftazidime	Ceftazidime Administration (Yes/No)	Yes/No
Ceftriaxone_sodium	Ceftriaxone Sodium Administration (Yes/No)	Yes/No
Cefuroxime	Cefuroxime Administration (Yes/No)	Yes/No
donor_rs15524	Donor Genotype at rs15524
donor_rs2242480	Donor Genotype at rs2242480
donor_rs2246709	Donor Genotype at rs2246709
donor_rs4646437	Donor Genotype at rs4646437
donor_rs776746	Donor Genotype at rs776746
Fibrinogen	Plasma Fibrinogen Level	g/L
Height	Height	cm
Hematocrit	Hematocrit (Packed Cell Volume)	%
INR	International Normalized Ratio
Meropenem	Meropenem Administration (Yes/No)	Yes/No
Platelets	Platelet Count	x10⁹/L
PT	Prothrombin Time	seconds
recipient_rs1045642	Recipient Genotype at rs1045642
recipient_rs2032582	Recipient Genotype at rs2032582
Red_Blood_Cells	Red Blood Cell Count	×10¹²/L
Serum_Creatinine	Serum Creatinine	μmol/L
Sex	Biological Sex	Male/Female
t(C0,max)	Time to Reach Maximum Trough Concentration	days
Total_Bilirubin	Total Bilirubin	μmol/L
TT	Thrombin Time	seconds
Vancomycin	Vancomycin Administration (Yes/No)	Yes/No
Weight	Body Weight	kg
White_Blood_Cells	White Blood Cell Count	×10⁹/L

## Sheet: Dataset 3
Variable	Shapiro_P-value
Red_Blood_Cells	6.70161e-08
Hematocrit	1.8959e-06
White_Blood_Cells	9.06696e-06
Platelets_trajectory	1.33564e-05
White_Blood_Cells_baseline	3.26969e-05
Platelets	0.000245897
AST	0.000283525
Platelets_baseline	0.000290212
INR_trajectory	0.000429111
White_Blood_Cells_trajectory	0.000889601
ALT_trajectory	0.000959493
Total_Bilirubin_trajectory	0.00163797
AUC(C0,time)-total dose ratio	0.00165835
Total_Bilirubin_baseline	0.0025209
ALT	0.00294851
Cmax	0.00933348
AST_baseline	0.0103187
PT_trajectory	0.0198902
ALT_baseline	0.0321472
Serum_Creatinine	0.0335537
Weight	0.0448895
Tmax	0.049592
total_dose	0.0566046
Height	0.0596522
INR_baseline	0.0789319
Hematocrit_trajectory	0.0790994
APTT_baseline	0.0897068
Fibrinogen_baseline	0.124491
Red_Blood_Cells_baseline	0.124771
Fibrinogen	0.142112
Serum_Creatinine_baseline	0.152885
PT_baseline	0.161973
BMI	0.227419
TT	0.272466
Hematocrit_baseline	0.295177
Albumin_trajectory	0.306127
Age	0.351708
INR	0.424792
final_concentration	0.464155
AUC(C0,time)	0.514547
AST_trajectory	0.52386
TT_trajectory	0.542522
Fibrinogen_trajectory	0.747198
Albumin	0.759457
APTT	0.830554
PT	0.836755
Total_Bilirubin	0.848305
TT_baseline	0.856812
Red_Blood_Cells_trajectory	0.862052
Albumin_baseline	0.897614
average_accumulation_ratio	0.903453
Serum_Creatinine_trajectory	0.937159
APTT_trajectory	0.946418

## Sheet: Dataset 4
covariate	outcome	correlation coefficients	p_value	dose adjusted correlation coefficients	dose_adjusted_p_value
Age	t(C0,max)	0.180885	0.445353	0.27062	0.248494
Albumin	t(C0,max)	-0.326164	0.160481	-0.51322	0.0206526
Albumin_baseline	t(C0,max)	-0.282857	0.226896	-0.246506	0.294776
Albumin_trajectory	t(C0,max)	-0.0430355	0.857034	-0.260038	0.268195
ALT	t(C0,max)	-0.530771	0.0160487	-0.542021	0.0135591
ALT_baseline	t(C0,max)	-0.355609	0.123869	-0.192146	0.417035
ALT_trajectory	t(C0,max)	0.102681	0.66663	-0.112977	0.635331
APTT	t(C0,max)	-0.225748	0.338567	-0.103362	0.664543
APTT_baseline	t(C0,max)	-0.223567	0.343379	-0.223045	0.344535
APTT_trajectory	t(C0,max)	0.140971	0.564854	0.152874	0.532093
AST	t(C0,max)	-0.499816	0.0248313	-0.599769	0.00518464
AST_baseline	t(C0,max)	-0.465085	0.038801	-0.393541	0.0860316
AST_trajectory	t(C0,max)	0.258213	0.271689	0.0423914	0.859153
AUC(C0,time)	t(C0,max)	0.2584	0.271329
AUC(C0,time)	t(C0,max)	0.147227	0.535645
BMI	t(C0,max)	-0.42356	0.0627493	-0.280383	0.23116
Fibrinogen	t(C0,max)	0.128351	0.589691	0.145723	0.539865
Fibrinogen_baseline	t(C0,max)	0.185732	0.433044	0.0672532	0.77816
Fibrinogen_trajectory	t(C0,max)	-0.293639	0.330181	-0.292204	0.33266
Height	t(C0,max)	-0.0244375	0.918546	-0.186897	0.430111
Hematocrit	t(C0,max)	-0.46131	0.0406267	-0.293177	0.209663
Hematocrit_baseline	t(C0,max)	-0.157478	0.507283	-0.160169	0.499961
Hematocrit_trajectory	t(C0,max)	-0.106456	0.655088	-0.298014	0.201891
INR	t(C0,max)	-0.364669	0.113914	-0.306496	0.188734
INR_baseline	t(C0,max)	-0.497301	0.0428105	-0.451457	0.0457055
INR_trajectory	t(C0,max)	0.338244	0.144655	0.320065	0.168909
Platelets	t(C0,max)	0.318614	0.170958	0.349123	0.131367
Platelets_baseline	t(C0,max)	0.137893	0.562084	0.13521	0.569788
Platelets_trajectory	t(C0,max)	0.153267	0.518847	0.268832	0.251756
PT	t(C0,max)	-0.369199	0.109158	-0.317507	0.172532
PT_baseline	t(C0,max)	-0.23263	0.323645	-0.127191	0.593088
PT_trajectory	t(C0,max)	-0.186487	0.431142	-0.180522	0.446283
Red_Blood_Cells	t(C0,max)	-0.242358	0.303236	-0.13463	0.571459
Red_Blood_Cells_baseline	t(C0,max)	-0.150208	0.527321	0.128429	0.589464
Red_Blood_Cells_trajectory	t(C0,max)	-0.00830509	0.972279	-0.282448	0.227597
Serum_Creatinine	t(C0,max)	-0.310308	0.183012	-0.302843	0.194328
Serum_Creatinine_baseline	t(C0,max)	-0.296718	0.203954	-0.239314	0.309535
Serum_Creatinine_trajectory	t(C0,max)	0.144207	0.544136	0.0135306	0.95485
Total_Bilirubin	t(C0,max)	-0.41148	0.071463	-0.361992	0.116794
Total_Bilirubin_baseline	t(C0,max)	-0.0853159	0.72062	-0.0255254	0.914932
Total_Bilirubin_trajectory	t(C0,max)	0.0302003	0.899422	-0.126062	0.5964
TT	t(C0,max)	0.0619107	0.795409	0.0300927	0.899779
TT_baseline	t(C0,max)	-0.333209	0.151112	-0.354102	0.125583
TT_trajectory	t(C0,max)	0.0167403	0.94577	-0.0525444	0.830833
Weight	t(C0,max)	-0.388196	0.0907684	-0.413612	0.0698625
White_Blood_Cells	t(C0,max)	0.126841	0.594111	-0.0301169	0.899698
White_Blood_Cells_baseline	t(C0,max)	0.457879	0.0523428	0.393909	0.0543981
White_Blood_Cells_trajectory	t(C0,max)	-0.506611	0.0226368	-0.43727	0.0538591
Age	C0,max	-0.0827974	0.728564	0.18368	0.438232
Albumin	C0,max	0.331326	0.153578	0.0539339	0.821332
Albumin_baseline	C0,max	0.208663	0.377312	-0.071913	0.763196
Albumin_trajectory	C0,max	0.146085	0.538849	0.106206	0.655851
ALT	C0,max	0.112952	0.635405	0.010053	0.966447
ALT_baseline	C0,max	-0.146085	0.538849	-0.0915277	0.701145
ALT_trajectory	C0,max	0.402109	0.0788227	0.300958	0.197257
APTT	C0,max	-0.00301205	0.989945	0.1094	0.646139
APTT_baseline	C0,max	0.341996	0.139969	0.406134	0.0755958
APTT_trajectory	C0,max	-0.413006	0.0788369	-0.500254	0.0524024
AST	C0,max	0.284639	0.223856	0.0874148	0.71402
AST_baseline	C0,max	0.207832	0.379259	0.00374116	0.987511
AST_trajectory	C0,max	0.118976	0.617358	0.202429	0.392046
AUC(C0,time)	C0,max	0.591032	0.00606429
AUC(C0,time)	C0,max	0.58735	0.00646999
BMI	C0,max	0.129518	0.586284	-0.199655	0.398705
Fibrinogen	C0,max	-0.391567	0.0877595	-0.320943	0.167676
Fibrinogen_baseline	C0,max	-0.430723	0.0579758	-0.220587	0.350015
Fibrinogen_trajectory	C0,max	0.252747	0.404328	-0.230896	0.44787
Height	C0,max	0.134051	0.573132	0.209211	0.376032
Hematocrit	C0,max	0.25	0.287763	0.23465	0.319341
Hematocrit_baseline	C0,max	0.209416	0.375553	0.287982	0.229051
Hematocrit_trajectory	C0,max	-0.177711	0.453513	-0.256177	0.243215
INR	C0,max	0.334338	0.149648	0.0857002	0.71941
INR_baseline	C0,max	0.525999	0.0757071	0.379457	0.0989217
INR_trajectory	C0,max	-0.436747	0.0541794	-0.389981	0.0891655
Platelets	C0,max	-0.356928	0.122382	-0.258832	0.2705
Platelets_baseline	C0,max	-0.483798	0.0306712	-0.273548	0.24321
Platelets_trajectory	C0,max	-0.198795	0.40078	-0.231486	0.326099
PT	C0,max	0.289157	0.216269	0.0337874	0.887544
PT_baseline	C0,max	0.398494	0.0818076	0.323912	0.163558
PT_trajectory	C0,max	-0.362952	0.115755	-0.423355	0.0570706
Red_Blood_Cells	C0,max	-0.0210844	0.929694	-0.125888	0.596911
Red_Blood_Cells_baseline	C0,max	-0.150189	0.527376	0.021613	0.927936
Red_Blood_Cells_trajectory	C0,max	0.00301205	0.989945	-0.433111	0.0564475
Serum_Creatinine	C0,max	0.278615	0.23424	0.205029	0.385863
Serum_Creatinine_baseline	C0,max	0.233434	0.321928	0.225809	0.338432
Serum_Creatinine_trajectory	C0,max	-0.149097	0.530418	0.0206109	0.931269
Total_Bilirubin	C0,max	0.47741	0.0332801	0.491733	0.027657
Total_Bilirubin_baseline	C0,max	0.191265	0.419213	0.394268	0.0854018
Total_Bilirubin_trajectory	C0,max	-0.0135542	0.954772	-0.391632	0.0877016
TT	C0,max	0.215362	0.361833	0.378471	0.0998736
TT_baseline	C0,max	0.605878	0.00463437	0.574484	0.00806631
TT_trajectory	C0,max	-0.523727	0.0213663	-0.37194	0.116869
Weight	C0,max	0.181132	0.444722	-0.0600198	0.801536
White_Blood_Cells	C0,max	0.0286145	0.90468	0.10585	0.656938
White_Blood_Cells_baseline	C0,max	-0.209495	0.37537	0.0592891	0.803907
White_Blood_Cells_trajectory	C0,max	0.356928	0.122382	0.0555592	0.816034
Age	average_accumulation_ratio	0.0417157	0.861377	0.14657	0.537486
Albumin	average_accumulation_ratio	0.214286	0.321836	0.282054	0.228273
Albumin_baseline	average_accumulation_ratio	0.244453	0.298944	-0.0195784	0.934705
Albumin_trajectory	average_accumulation_ratio	0.17594	0.456409	0.259491	0.269239
ALT	average_accumulation_ratio	0.184962	0.433273	0.291238	0.212833
ALT_baseline	average_accumulation_ratio	-0.206015	0.381848	-0.018893	0.936986
ALT_trajectory	average_accumulation_ratio	0.416165	0.0598311	0.260277	0.267738
APTT	average_accumulation_ratio	0.174436	0.460327	0.182894	0.44023
APTT_baseline	average_accumulation_ratio	0.250621	0.252763	0.211876	0.221044
APTT_trajectory	average_accumulation_ratio	-0.258596	0.0296086	-0.229018	0.219861
AST	average_accumulation_ratio	0.515789	0.0614037	0.293511	0.20912
AST_baseline	average_accumulation_ratio	0.392481	0.0879514	0.224697	0.340879
AST_trajectory	average_accumulation_ratio	0.0706767	0.76733	0.141655	0.551357
AUC(C0,time)	average_accumulation_ratio	0.759398	0.000156672
AUC(C0,time)	average_accumulation_ratio	0.512873	0.0207531
BMI	average_accumulation_ratio	0.266165	0.255591	-0.0254311	0.915245
Fibrinogen	average_accumulation_ratio	-0.371429	0.107575	-0.258829	0.270507
Fibrinogen_baseline	average_accumulation_ratio	-0.440602	0.0532928	-0.155491	0.512725
Fibrinogen_trajectory	average_accumulation_ratio	-0.010989	0.978311	-0.219321	0.471567
Height	average_accumulation_ratio	0.191647	0.418267	0.23773	0.312844
Hematocrit	average_accumulation_ratio	0.490602	0.0732928	0.373894	0.104382
Hematocrit_baseline	average_accumulation_ratio	0.254231	0.0479411	0.538317	0.0143416
Hematocrit_trajectory	average_accumulation_ratio	0.0646617	0.786869	-0.130666	0.582942
INR	average_accumulation_ratio	0.311278	0.181256	0.251085	0.285606
INR_baseline	average_accumulation_ratio	0.195862	0.626184	0.425098	0.0537749
INR_trajectory	average_accumulation_ratio	-0.191729	0.529207	-0.326738	0.159702
Platelets	average_accumulation_ratio	-0.354887	0.125132	-0.381029	0.0974173
Platelets_baseline	average_accumulation_ratio	-0.215952	0.360487	-0.0968265	0.684672
Platelets_trajectory	average_accumulation_ratio	-0.430075	0.059768	-0.376925	0.10138
PT	average_accumulation_ratio	0.267669	0.252834	0.176344	0.457051
PT_baseline	average_accumulation_ratio	0.440767	0.0517535	0.316175	0.17444
PT_trajectory	average_accumulation_ratio	-0.369173	0.168443	-0.317397	0.172689
Red_Blood_Cells	average_accumulation_ratio	0.043609	0.85618	-0.0286511	0.904558
Red_Blood_Cells_baseline	average_accumulation_ratio	-0.0497364	0.835046	-0.0562355	0.813832
Red_Blood_Cells_trajectory	average_accumulation_ratio	0.0932331	0.695376	-0.167867	0.479298
Serum_Creatinine	average_accumulation_ratio	0.300752	0.197072	0.151878	0.522686
Serum_Creatinine_baseline	average_accumulation_ratio	0.153383	0.516989	0.108285	0.649524
Serum_Creatinine_trajectory	average_accumulation_ratio	0.0796992	0.738284	0.10999	0.644352
Total_Bilirubin	average_accumulation_ratio	0.562406	0.0110552	0.607048	0.00453473
Total_Bilirubin_baseline	average_accumulation_ratio	0.273684	0.242002	0.410208	0.0724302
Total_Bilirubin_trajectory	average_accumulation_ratio	-0.0691729	0.772202	-0.341007	0.141194
TT	average_accumulation_ratio	0.075188	0.752766	0.253863	0.280131
TT_baseline	average_accumulation_ratio	0.174793	0.734398	0.28151	0.507159
TT_trajectory	average_accumulation_ratio	-0.282456	0.240447	-0.235773	0.331183
Weight	average_accumulation_ratio	0.362473	0.116273	0.117693	0.621184
White_Blood_Cells	average_accumulation_ratio	0.115789	0.625911	0.196761	0.405714
White_Blood_Cells_baseline	average_accumulation_ratio	-0.156509	0.509934	-0.176531	0.456566
White_Blood_Cells_trajectory	average_accumulation_ratio	0.17594	0.456409	0.127732	0.591504
Age	AUC(C0,time)-total dose ratio	0.0932914	0.695647
Albumin	AUC(C0,time)-total dose ratio	-0.0511278	0.831278
Albumin_baseline	AUC(C0,time)-total dose ratio	0.203836	0.388694
Albumin_trajectory	AUC(C0,time)-total dose ratio	-0.296241	0.204132
ALT	AUC(C0,time)-total dose ratio	0.150376	0.525351
ALT_baseline	AUC(C0,time)-total dose ratio	0.287218	0.218762
ALT_trajectory	AUC(C0,time)-total dose ratio	-0.156391	0.508693
APTT	AUC(C0,time)-total dose ratio	0.279699	0.23148
APTT_baseline	AUC(C0,time)-total dose ratio	0.241444	0.305118
APTT_trajectory	AUC(C0,time)-total dose ratio	-0.312281	0.192671
AST	AUC(C0,time)-total dose ratio	0.0842105	0.723889
AST_baseline	AUC(C0,time)-total dose ratio	0.318797	0.170513
AST_trajectory	AUC(C0,time)-total dose ratio	-0.297744	0.20176
AUC(C0,time)	AUC(C0,time)-total dose ratio	0.686922	0.000820892
AUC(C0,time)	AUC(C0,time)-total dose ratio	0.509774	0.0231751
BMI	AUC(C0,time)-total dose ratio	0.360902	0.118522
Fibrinogen	AUC(C0,time)-total dose ratio	-0.246617	0.293205
Fibrinogen_baseline	AUC(C0,time)-total dose ratio	-0.433083	0.057859
Fibrinogen_trajectory	AUC(C0,time)-total dose ratio	0.0879121	0.778501
Height	AUC(C0,time)-total dose ratio	-0.0950632	0.690139
Hematocrit	AUC(C0,time)-total dose ratio	0.257895	0.311828
Hematocrit_baseline	AUC(C0,time)-total dose ratio	0.564122	0.00957387
Hematocrit_trajectory	AUC(C0,time)-total dose ratio	-0.306767	0.187923
INR	AUC(C0,time)-total dose ratio	0.227068	0.334123
INR_baseline	AUC(C0,time)-total dose ratio	0.38751	0.0913904
INR_trajectory	AUC(C0,time)-total dose ratio	-0.257143	0.272541
Platelets	AUC(C0,time)-total dose ratio	-0.299248	0.199406
Platelets_baseline	AUC(C0,time)-total dose ratio	-0.186607	0.430842
Platelets_trajectory	AUC(C0,time)-total dose ratio	-0.126316	0.594489
PT	AUC(C0,time)-total dose ratio	0.168421	0.476175
PT_baseline	AUC(C0,time)-total dose ratio	0.354269	0.125393
PT_trajectory	AUC(C0,time)-total dose ratio	-0.154887	0.512833
Red_Blood_Cells	AUC(C0,time)-total dose ratio	0.296241	0.204132
Red_Blood_Cells_baseline	AUC(C0,time)-total dose ratio	0.484553	0.0303739
Red_Blood_Cells_trajectory	AUC(C0,time)-total dose ratio	-0.418045	0.0678948
Serum_Creatinine	AUC(C0,time)-total dose ratio	0.115789	0.625911
Serum_Creatinine_baseline	AUC(C0,time)-total dose ratio	0.141353	0.550819
Serum_Creatinine_trajectory	AUC(C0,time)-total dose ratio	-0.215038	0.360934
Total_Bilirubin	AUC(C0,time)-total dose ratio	0.493233	0.0286611
Total_Bilirubin_baseline	AUC(C0,time)-total dose ratio	0.354887	0.125132
Total_Bilirubin_trajectory	AUC(C0,time)-total dose ratio	-0.386466	0.0932592
TT	AUC(C0,time)-total dose ratio	0.114286	0.630454
TT_baseline	AUC(C0,time)-total dose ratio	0.280662	0.230676
TT_trajectory	AUC(C0,time)-total dose ratio	-0.24386	0.312961
Weight	AUC(C0,time)-total dose ratio	0.148456	0.532207
White_Blood_Cells	AUC(C0,time)-total dose ratio	-0.285714	0.221267
White_Blood_Cells_baseline	AUC(C0,time)-total dose ratio	-0.158014	0.505822
White_Blood_Cells_trajectory	AUC(C0,time)-total dose ratio	0.281203	0.228898

## Sheet: Dataset 5
variable	outcome	p_value
Cefoperazone_Sulbactam	t(C0,max)	0.0495307
Ceftazidime	t(C0,max)	0.347647
Ceftriaxone_sodium	t(C0,max)	0.439519
Cefuroxime	t(C0,max)	0.724061
donor_rs15524	t(C0,max)	0.597126
donor_rs2242480	t(C0,max)	0.79846
donor_rs2246709	t(C0,max)	0.995609
donor_rs4646437	t(C0,max)	0.0643658
donor_rs776746	t(C0,max)	0.597126
Meropenem	t(C0,max)	0.0582919
recipient_rs1045642	t(C0,max)	0.644697
recipient_rs2032582	t(C0,max)	0.0118599
Sex	t(C0,max)	0.461109
Vancomycin	t(C0,max)	0.889555
Cefoperazone_Sulbactam	C0,max	0.342915
Ceftazidime	C0,max	0.200549
Ceftriaxone_sodium	C0,max	0.340921
Cefuroxime	C0,max	1
donor_rs15524	C0,max	0.83301
donor_rs2242480	C0,max	0.923265
donor_rs2246709	C0,max	0.400729
donor_rs4646437	C0,max	0.600416
donor_rs776746	C0,max	0.83301
Meropenem	C0,max	0.330649
recipient_rs1045642	C0,max	0.506892
recipient_rs2032582	C0,max	9.34248e-05
Sex	C0,max	0.603845
Vancomycin	C0,max	0.2126
Cefoperazone_Sulbactam	average_accumulation_ratio	0.0146881
Ceftazidime	average_accumulation_ratio	0.16174
Ceftriaxone_sodium	average_accumulation_ratio	0.531672
Cefuroxime	average_accumulation_ratio	0.755787
donor_rs15524	average_accumulation_ratio	0.916975
donor_rs2242480	average_accumulation_ratio	0.643081
donor_rs2246709	average_accumulation_ratio	0.101014
donor_rs4646437	average_accumulation_ratio	0.0193622
donor_rs776746	average_accumulation_ratio	0.916975
Meropenem	average_accumulation_ratio	0.248126
recipient_rs1045642	average_accumulation_ratio	0.536825
recipient_rs2032582	average_accumulation_ratio	3.17742e-05
Sex	average_accumulation_ratio	0.105118
Vancomycin	average_accumulation_ratio	1
Cefoperazone_Sulbactam	AUC(C0,time)-total dose ratio	0.44304
Ceftazidime	AUC(C0,time)-total dose ratio	0.0537362
Ceftriaxone_sodium	AUC(C0,time)-total dose ratio	0.603593
Cefuroxime	AUC(C0,time)-total dose ratio	1
donor_rs15524	AUC(C0,time)-total dose ratio	0.80943
donor_rs2242480	AUC(C0,time)-total dose ratio	0.587525
donor_rs2246709	AUC(C0,time)-total dose ratio	0.0547259
donor_rs4646437	AUC(C0,time)-total dose ratio	0.0525783
donor_rs776746	AUC(C0,time)-total dose ratio	0.80943
Meropenem	AUC(C0,time)-total dose ratio	0.870435
recipient_rs1045642	AUC(C0,time)-total dose ratio	0.0943852
recipient_rs2032582	AUC(C0,time)-total dose ratio	0.000273161
Sex	AUC(C0,time)-total dose ratio	0.342903
Vancomycin	AUC(C0,time)-total dose ratio	0.238599

## Sheet: Dataset 6
CurPockets information
rs2032582 AA - tacrolimus
ID	Cavities_volume	center_x	center_y	center_z	size_x	size_y	size_z	score	contact_resi*
3	1724	16.422	9.649	5.031	21	21	21	-6	CYS:137:A,ALA:140:A,GLY:141:A,ARG:142:A,ILE:144:A,HIS:145:A,ARG:148:A,VAL:179:A,SER:180:A,ASN:183:A,GLU:184:A,ALA:883:A,ASP:886:A,LYS:887:A,GLU:889:A,LEU:890:A,LEU:924:A,PRO:927:A,TYR:928:A,ASN:930:A,SER:931:A,LYS:934:A
2	5262	26.769	7.364	-16.951	27	28	34	-5.6	MET:68:A,MET:69:A,PHE:72:A,TYR:118:A,PHE:200:A,PHE:204:A,ILE:218:A,LEU:219:A,ILE:221:A,SER:222:A,LEU:225:A,GLY:226:A,PHE:303:A,LEU:305:A,ILE:306:A,TYR:307:A,SER:309:A,TYR:310:A,PHE:335:A,PHE:336:A,VAL:338:A,LEU:339:A,ILE:340:A,GLY:341:A,ALA:342:A,PHE:343:A,VAL:345:A,ASN:721:A,LEU:724:A,GLN:725:A,PHE:728:A,PHE:732:A,PHE:770:A,GLN:838:A,TYR:953:A,PHE:978:A,SER:979:A,VAL:982:A,PHE:983:A,MET:986:A
4	903	-2.421	20.57	31.962	21	21	21	-5.5	LYS:384:A,ASP:386:A,ASN:387:A,ILE:388:A,ASN:462:A,ARG:464:A,PHE:465:A,GLU:468:A,ILE:469:A,ILE:470:A,ARG:489:A,TYR:490:A,GLY:491:A,ARG:492:A,GLU:493:A,ASN:494:A,ARG:547:A,ASN:548:A,PRO:549:A,LYS:550:A,LEU:910:A,THR:911:A,GLN:912:A
5	839	-13.91	-21.198	7.308	21	21	21	-5.3	LEU:258:A,ALA:259:A,ALA:260:A,ILE:261:A,ARG:262:A,THR:263:A,ALA:266:A,PHE:267:A,VAL:801:A,PHE:804:A,ASP:805:A,ASP:806:A,PRO:807:A,ASN:809:A,THR:810:A,THR:811:A,LEU:814:A,TYR:1044:A,THR:1046:A,ARG:1047:A,SER:1077:A,VAL:1080:A,GLN:1081:A,GLU:1084:A,PHE:1086:A,TYR:1087:A,ILE:1115:A,VAL:1116:A,SER:1117:A,GLN:1118:A,GLU:1119:A,PRO:1120:A,ILE:1121:A,ASP:1200:A
1	5837	-30.012	-10.73	33.82	21	35	28	-5	VAL:426:A,GLY:427:A,ASN:428:A,LYS:433:A,THR:563:A,GLU:566:A,ALA:567:A,GLN:570:A,ALA:586:A,HIS:587:A,ARG:588:A,LEU:589:A,SER:590:A,THR:591:A,VAL:592:A,ARG:593:A,TYR:622:A,LEU:625:A,VAL:626:A,MET:628:A,GLN:629:A,THR:630:A,ALA:631:A,GLY:632:A,ASN:633:A,GLU:636:A,LEU:637:A,ALA:640:A,THR:1208:A,GLU:1211:A,ARG:1233:A,LEU:1234:A,SER:1235:A,THR:1236:A,PHE:1268:A,VAL:1271:A,SER:1272:A,VAL:1273:A,GLN:1274:…
rs2032582 AC - tacrolimus
ID	Cavities_volume	center_x	center_y	center_z	size_x	size_y	size_z	score	contact_resi*
1	2728	26.258	6.064	-16.162	21	28	21	-4.9	HIS:61:A,GLY:62:A,LEU:65:A,MET:68:A,MET:69:A,PHE:72:A,TYR:118:A,LYS:189:A,MET:192:A,GLN:195:A,SER:196:A,THR:199:A,TYR:310:A,PHE:336:A,LEU:339:A,ILE:340:A,PHE:343:A,SER:344:A,GLN:347:A,PRO:350:A,SER:351:A,VAL:865:A,ILE:868:A,ALA:869:A,ALA:871:A,GLY:872:A,VAL:873:A,GLU:875:A,MET:876:A,THR:945:A,GLN:946:A,MET:949:A,SER:952:A,TYR:953:A,PHE:957:A,PHE:978:A,SER:979:A,VAL:981:A,VAL:982:A,PHE:983:A,ALA:9…
2	2186	26.831	5.933	-25.532	21	21	21	-5.6	LEU:65:A,MET:68:A,MET:69:A,PHE:72:A,PHE:303:A,ILE:306:A,TYR:307:A,TYR:310:A,PHE:335:A,PHE:336:A,LEU:339:A,ILE:340:A,PHE:343:A,ASN:721:A,LEU:724:A,GLN:725:A,PHE:728:A,PHE:732:A,PHE:770:A,GLN:838:A,MET:949:A,TYR:953:A,LEU:975:A,PHE:978:A,SER:979:A,VAL:982:A,PHE:983:A,MET:986:A
3	1617	-23.512	-19.364	-9.94	21	21	21	-6	ILE:265:A,ALA:266:A,PHE:267:A,GLY:268:A,GLY:269:A,GLN:270:A,LYS:271:A,LYS:272:A,SER:1020:A,TYR:1021:A,VAL:1106:A,GLN:1107:A,TRP:1108:A,ARG:1110:A,ALA:1111:A,SER:1126:A,ALA:1128:A,GLU:1129:A,ALA:1132:A,TYR:1133:A,GLY:1134:A,ASP:1135:A,ASN:1136:A,SER:1137:A,ARG:1138:A,VAL:1139:A,VAL:1140:A,GLN:1142:A,ILE:1145:A,ARG:1192:A
4	1495	16.611	6.909	6.462	21	21	21	-6	TRP:136:A,CYS:137:A,LEU:138:A,ALA:140:A,GLY:141:A,ARG:142:A,ILE:144:A,HIS:145:A,ARG:148:A,VAL:179:A,SER:180:A,ASN:183:A,GLU:184:A,GLY:187:A,ASP:188:A,MET:878:A,LEU:879:A,GLN:882:A,ALA:883:A,ASP:886:A,LYS:887:A,GLU:889:A,LEU:890:A,LEU:924:A,PRO:927:A,TYR:928:A,ASN:930:A,SER:931:A,LEU:932:A,LYS:934:A,ALA:935:A,PHE:938:A
5	1403	6.351	-17.427	-0.513	21	21	21	-4.6	ALA:687:A,LEU:688:A,LYS:808:A,ALA:813:A,THR:816:A,ARG:817:A,ASN:820:A,ASP:821:A,GLN:824:A,ALA:999:A,LYS:1000:A,ALA:1001:A,ILE:1003:A,SER:1004:A,HIS:1007:A
rs2032582 AT - tacrolimus
ID	Cavities_volume	center_x	center_y	center_z	size_x	size_y	size_z	score	contact_resi*
1	2753	38.524	0.851	-26.614	21	35	21	-4.8	THR:563:A,GLU:566:A,ALA:567:A,GLN:570:A,HIS:587:A,ARG:588:A,LEU:589:A,SER:590:A,THR:591:A,ARG:593:A,VAL:626:A,GLN:629:A,THR:630:A,ASN:633:A,SER:1272:A,VAL:1273:A,GLN:1274:A,ALA:1275:A,GLY:1276:A,THR:1277:A,LYS:1278:A
2	1743	-16.293	-11.39	24.34	21	21	29	-5.1	HIS:61:A,GLY:62:A,LEU:65:A,GLN:132:A,LYS:189:A,GLY:191:A,MET:192:A,PHE:193:A,GLN:195:A,SER:196:A,MET:197:A,THR:199:A,LEU:339:A,ILE:340:A,GLY:341:A,PHE:343:A,SER:344:A,GLN:347:A,ALA:348:A,PRO:350:A,SER:351:A,ILE:868:A,ALA:869:A,ALA:871:A,GLY:872:A,VAL:873:A,GLU:875:A,MET:876:A,LEU:879:A,PHE:942:A,THR:945:A,GLN:946:A,MET:949:A,VAL:982:A,ALA:985:A,MET:986:A,ALA:987:A,VAL:988:A,GLY:989:A,GLN:990:A,SE…
3	1677	19.595	-26.203	-16.745	29	21	21	-5.4	PRO:385:A,ASP:386:A,ASN:387:A,ILE:388:A,ARG:464:A,PHE:465:A,GLU:468:A,ILE:469:A,ILE:470:A,TYR:490:A,GLY:491:A,ARG:492:A,GLU:493:A,ASN:494:A,VAL:546:A,ARG:547:A,ASN:548:A,PRO:549:A,LYS:550:A,LEU:910:A,THR:911:A,GLN:912:A
4	1622	-24.947	-5.918	28.623	21	21	21	-5.4	LEU:65:A,MET:68:A,MET:69:A,PHE:72:A,TYR:118:A,TYR:307:A,TYR:310:A,PHE:335:A,PHE:336:A,LEU:339:A,ILE:340:A,PHE:343:A,GLN:725:A,PHE:728:A,PHE:732:A,MET:949:A,TYR:953:A,PHE:957:A,LEU:975:A,PHE:978:A,SER:979:A,VAL:982:A,PHE:983:A,MET:986:A
5	1222	1.541	-16.359	10.978	21	21	21	-5.9	TRP:136:A,CYS:137:A,LEU:138:A,ALA:140:A,GLY:141:A,ARG:142:A,ILE:144:A,HIS:145:A,ARG:148:A,THR:176:A,VAL:179:A,SER:180:A,ASN:183:A,GLU:184:A,GLY:187:A,ASP:188:A,MET:878:A,LEU:879:A,GLN:882:A,ALA:883:A,ASP:886:A,LYS:887:A,LEU:890:A,LEU:924:A,PRO:927:A,TYR:928:A,SER:931:A,LEU:932:A,LYS:934:A,ALA:935:A,PHE:938:A
rs2032582 CC - tacrolimus
ID	Cavities_volume	center_x	center_y	center_z	size_x	size_y	size_z	score	contact_resi*
1	2728	26.258	6.064	-16.162	21	28	21	-5	LEU:65:A,MET:68:A,MET:69:A,PHE:72:A,TYR:118:A,TYR:310:A,PHE:336:A,LEU:339:A,ILE:340:A,PHE:343:A,SER:344:A,GLN:347:A,VAL:865:A,ILE:868:A,ALA:869:A,GLY:872:A,VAL:873:A,GLU:875:A,MET:876:A,THR:945:A,GLN:946:A,MET:948:A,MET:949:A,SER:952:A,TYR:953:A,PHE:957:A,PHE:978:A,SER:979:A,VAL:981:A,VAL:982:A,PHE:983:A,ALA:985:A,MET:986:A,VAL:988:A,GLY:989:A,SER:992:A
2	2186	26.831	5.933	-25.532	21	21	21	-5.2	LEU:65:A,MET:68:A,MET:69:A,PHE:72:A,TYR:118:A,PHE:303:A,ILE:306:A,TYR:307:A,TYR:310:A,PHE:335:A,PHE:336:A,LEU:339:A,ILE:340:A,PHE:343:A,ASN:721:A,LEU:724:A,GLN:725:A,PHE:728:A,PHE:732:A,PHE:770:A,GLN:838:A,MET:949:A,TYR:953:A,PHE:957:A,LEU:975:A,PHE:978:A,SER:979:A,ALA:980:A,VAL:982:A,PHE:983:A,MET:986:A
3	1617	-23.512	-19.364	-9.94	21	21	21	-5.8	ILE:265:A,ALA:266:A,PHE:267:A,GLY:268:A,GLY:269:A,GLN:270:A,LYS:271:A,LYS:272:A,SER:1020:A,TYR:1021:A,VAL:1106:A,GLN:1107:A,TRP:1108:A,ARG:1110:A,ALA:1111:A,GLY:1134:A,ASP:1135:A,ASN:1136:A,SER:1137:A,ARG:1192:A
4	1495	16.611	6.909	6.462	21	21	21	-5.7	CYS:137:A,LEU:138:A,ALA:140:A,GLY:141:A,ARG:142:A,ILE:144:A,HIS:145:A,ARG:148:A,THR:176:A,VAL:179:A,SER:180:A,ASN:183:A,GLU:184:A,GLY:187:A,ASP:188:A,LYS:189:A,LEU:879:A,GLN:882:A,ALA:883:A,ASP:886:A,LYS:887:A,GLU:889:A,LEU:890:A,LEU:924:A,PRO:927:A,TYR:928:A,SER:931:A,LEU:932:A,LYS:934:A,ALA:935:A,PHE:938:A
5	1403	6.351	-17.427	-0.513	21	21	21	-4.7	GLU:686:A,ALA:687:A,LEU:688:A,GLU:690:A,PRO:807:A,LYS:808:A,THR:810:A,ALA:813:A,THR:816:A,ARG:817:A,ASN:820:A,ASP:821:A,GLN:824:A,ALA:999:A,LYS:1000:A,ALA:1001:A,ILE:1003:A,SER:1004:A,HIS:1007:A
* The pockets containing dinding residuals Leu890, Lys887, and Asp886 are highlighted by yellow.

## Sheet: Dataset 7
CurPockets information
rs2032582 AA - cefoperazone
ID	Cavities_volume	center_x	center_y	center_z	size_x	size_y	size_z	score	contact_resi*
1	5837	-30.012	-10.73	33.82	27	35	27	-10.4	VAL:426:A,GLY:427:A,ASN:428:A,LEU:561:A,ASP:562:A,THR:563:A,GLU:564:A,GLU:566:A,ALA:567:A,VAL:571:A,ALA:586:A,HIS:587:A,ARG:588:A,LEU:589:A,SER:590:A,THR:591:A,LEU:625:A,VAL:626:A,THR:627:A,MET:628:A,GLN:629:A,THR:630:A,ALA:631:A,GLY:632:A,ASN:633:A,VAL:635:A,GLY:1070:A,SER:1071:A,SER:1072:A,SER:1204:A,LEU:1206:A,THR:1208:A,GLU:1211:A,HIS:1232:A,ARG:1233:A,LEU:1234:A,SER:1235:A,GLN:1238:A,ILE:126…
2	5262	26.769	7.364	-16.951	27	27	34	-10.3	HIS:61:A,GLY:62:A,LEU:65:A,MET:69:A,PHE:72:A,MET:192:A,GLN:195:A,SER:196:A,THR:199:A,ASN:296:A,ILE:299:A,PHE:303:A,ILE:306:A,TYR:307:A,TYR:310:A,PHE:336:A,LEU:339:A,ILE:340:A,PHE:343:A,SER:344:A,GLN:347:A,SER:351:A,GLN:725:A,PHE:728:A,PHE:770:A,SER:831:A,ARG:832:A,ALA:834:A,VAL:835:A,GLN:838:A,ASN:839:A,ASN:842:A,VAL:865:A,ILE:868:A,ALA:869:A,ILE:870:A,ALA:871:A,GLY:872:A,VAL:873:A,GLU:875:A,MET:…
3	1724	16.422	9.649	5.031	27	27	27	-9.7	TRP:136:A,CYS:137:A,ALA:140:A,GLY:141:A,ILE:144:A,HIS:145:A,ARG:148:A,THR:176:A,ASP:177:A,VAL:179:A,SER:180:A,LYS:181:A,ASN:183:A,GLU:184:A,GLY:185:A,GLY:187:A,ASP:188:A,LYS:189:A,PRO:350:A,GLU:353:A,ALA:354:A,ASN:357:A,SER:683:A,LEU:879:A,ALA:883:A,LEU:884:A,ASP:886:A,LYS:887:A,LEU:890:A,GLU:891:A,GLY:894:A,LYS:895:A,THR:898:A,PRO:927:A,TYR:928:A,SER:931:A,LYS:934:A
4	903	-2.421	20.57	31.962	27	27	27	-8.7	LYS:380:A,LYS:384:A,PRO:385:A,ASP:386:A,ASN:387:A,ILE:388:A,ASN:462:A,ARG:464:A,PHE:465:A,ARG:467:A,GLU:468:A,ILE:469:A,ILE:470:A,TYR:490:A,GLY:491:A,ARG:492:A,GLU:493:A,ASN:494:A,ARG:547:A,ASN:548:A,PRO:549:A,LYS:550:A,SER:909:A,LEU:910:A,THR:911:A,GLN:912:A,GLN:914:A,LYS:915:A,GLU:917:A,HIS:918:A
5	839	-13.91	-21.198	7.308	27	27	27	-9.9	GLU:255:A,LEU:258:A,ALA:259:A,ALA:260:A,ILE:261:A,ARG:262:A,THR:263:A,ALA:266:A,PHE:267:A,PHE:804:A,ASP:805:A,ASP:806:A,PRO:807:A,LYS:808:A,ASN:809:A,THR:810:A,THR:811:A,GLY:812:A,TYR:1044:A,ARG:1047:A,VAL:1052:A,SER:1071:A,SER:1072:A,GLY:1073:A,CYS:1074:A,GLY:1075:A,LYS:1076:A,SER:1077:A,THR:1078:A,VAL:1080:A,GLN:1081:A,GLU:1084:A,PHE:1086:A,TYR:1087:A,ILE:1115:A,SER:1117:A,GLN:1118:A,GLU:1119:A…
rs2032582 AC - cefoperazone
ID	Cavities_volume	center_x	center_y	center_z	size_x	size_y	size_z	score	contact_resi*
1	2728	26.258	6.064	-16.162	27	27	27	-9.2	HIS:61:A,LEU:65:A,MET:68:A,MET:69:A,PHE:72:A,MET:192:A,GLN:195:A,SER:196:A,THR:199:A,PHE:303:A,ILE:306:A,TYR:310:A,PHE:335:A,PHE:336:A,LEU:339:A,ILE:340:A,GLY:341:A,ALA:342:A,PHE:343:A,SER:344:A,GLN:347:A,SER:351:A,GLN:725:A,PHE:728:A,PHE:770:A,GLN:838:A,ASN:839:A,ASN:842:A,ILE:868:A,ALA:869:A,GLY:872:A,VAL:873:A,GLU:875:A,MET:876:A,LEU:879:A,PHE:942:A,PHE:944:A,THR:945:A,GLN:946:A,ALA:947:A,MET:…
2	2186	26.831	5.933	-25.532	27	27	27	-10.2	LEU:65:A,MET:68:A,MET:69:A,PHE:72:A,THR:199:A,PHE:303:A,ILE:306:A,TYR:307:A,TYR:310:A,PHE:336:A,LEU:339:A,ILE:340:A,GLY:341:A,PHE:343:A,SER:344:A,GLN:347:A,ASN:721:A,LEU:724:A,GLN:725:A,PHE:728:A,SER:766:A,PHE:770:A,VAL:835:A,GLN:838:A,ASN:839:A,ASN:842:A,ILE:868:A,ALA:869:A,GLY:872:A,VAL:873:A,MET:949:A,TYR:953:A,PHE:978:A,VAL:982:A,PHE:983:A,ALA:985:A,MET:986:A,ALA:987:A,GLY:989:A,GLN:990:A,SER…
3	1617	-23.512	-19.364	-9.94	27	27	27	-9.1	GLU:256:A,ILE:265:A,ALA:266:A,PHE:267:A,GLY:268:A,GLY:269:A,GLN:270:A,LYS:271:A,LYS:272:A,GLU:273:A,GLU:275:A,ARG:276:A,LYS:279:A,SER:1020:A,TYR:1021:A,MET:1027:A,VAL:1106:A,GLN:1107:A,TRP:1108:A,ARG:1110:A,ALA:1111:A,HIS:1112:A,PHE:1123:A,CYS:1125:A,SER:1126:A,ALA:1128:A,GLU:1129:A,ALA:1132:A,TYR:1133:A,ASP:1135:A,ASN:1136:A,SER:1137:A,ARG:1138:A,VAL:1139:A,VAL:1140:A,SER:1141:A,GLN:1142:A,ILE:1…
4	1495	16.611	6.909	6.462	27	27	27	-11.2	TRP:136:A,CYS:137:A,LEU:138:A,ALA:140:A,GLY:141:A,ILE:144:A,HIS:145:A,ARG:148:A,THR:176:A,ASP:177:A,VAL:179:A,SER:180:A,LYS:181:A,ASN:183:A,GLU:184:A,GLY:187:A,ASP:188:A,LYS:189:A,MET:192:A,ASN:357:A,LEU:879:A,SER:880:A,GLY:881:A,GLN:882:A,ALA:883:A,LEU:884:A,ASP:886:A,LYS:887:A,LEU:890:A,GLU:891:A,LEU:924:A,PRO:927:A,TYR:928:A,SER:931:A,LYS:934:A,ALA:935:A,PHE:938:A,PRO:996:A
5	1403	6.351	-17.427	-0.513	27	27	27	-7.9	SER:683:A,THR:684:A,GLU:686:A,ALA:687:A,LEU:688:A,PRO:807:A,LYS:808:A,THR:810:A,THR:811:A,GLY:812:A,ALA:813:A,THR:815:A,THR:816:A,ARG:817:A,ASN:820:A,ASP:821:A,GLN:824:A,LEU:884:A,ALA:999:A,LYS:1000:A,LYS:1002:A,ILE:1003:A,SER:1004:A,HIS:1007:A
rs2032582 AT - cefoperazone
ID	Cavities_volume	center_x	center_y	center_z	size_x	size_y	size_z	score	contact_resi*
1	2753	38.524	0.851	-26.614	27	35	27	-9.9	THR:563:A,GLU:564:A,GLU:566:A,ALA:567:A,VAL:568:A,GLN:570:A,VAL:571:A,ASP:574:A,HIS:587:A,ARG:588:A,LEU:589:A,SER:590:A,THR:591:A,ASN:594:A,VAL:626:A,GLN:629:A,THR:630:A,ASN:633:A,ILE:1266:A,SER:1269:A,MET:1270:A,SER:1272:A,VAL:1273:A,GLN:1274:A,ALA:1275:A,GLY:1276:A,THR:1277:A,LYS:1278:A,ARG:1279:A,GLN:1280:A,VAL:1281:A
2	1743	-16.293	-11.39	24.34	27	27	27	-11.5	GLY:62:A,LEU:65:A,MET:68:A,MET:69:A,PHE:72:A,LYS:189:A,MET:192:A,PHE:193:A,GLN:195:A,SER:196:A,THR:199:A,PHE:303:A,ILE:306:A,TYR:307:A,TYR:310:A,PHE:335:A,PHE:336:A,LEU:339:A,ILE:340:A,PHE:343:A,SER:344:A,VAL:345:A,GLN:347:A,ALA:348:A,PRO:350:A,SER:351:A,GLN:725:A,PHE:728:A,GLN:838:A,ASN:839:A,ASN:842:A,ILE:868:A,ALA:869:A,GLY:872:A,VAL:873:A,GLU:875:A,MET:876:A,LEU:879:A,PHE:942:A,THR:945:A,GLN:…
3	1677	19.595	-26.203	-16.745	27	27	27	-8.4	HIS:153:A,ARG:157:A,ASP:376:A,SER:377:A,TYR:378:A,SER:379:A,LYS:380:A,LYS:384:A,PRO:385:A,ASP:386:A,ASN:387:A,ILE:388:A,ARG:464:A,PHE:465:A,ARG:467:A,GLU:468:A,ILE:469:A,TYR:490:A,GLY:491:A,ARG:492:A,GLU:493:A,ASN:494:A,ARG:547:A,ASN:548:A,PRO:549:A,LYS:550:A,SER:909:A,LEU:910:A,THR:911:A,GLN:912:A,GLN:914:A,LYS:915:A,GLU:917:A,HIS:918:A
4	1622	-24.947	-5.918	28.623	27	27	27	-10.8	GLY:62:A,LEU:65:A,MET:69:A,PHE:72:A,MET:192:A,GLN:195:A,SER:196:A,THR:199:A,ASN:296:A,ILE:299:A,PHE:303:A,ILE:306:A,TYR:307:A,TYR:310:A,PHE:336:A,LEU:339:A,ILE:340:A,PHE:343:A,SER:344:A,GLN:347:A,GLN:725:A,PHE:728:A,PHE:770:A,GLN:773:A,ARG:832:A,VAL:835:A,GLN:838:A,GLN:946:A,MET:949:A,TYR:953:A,PHE:978:A,VAL:982:A,PHE:983:A,MET:986:A,GLN:990:A,SER:993:A
5	1222	1.541	-16.359	10.978	27	27	27	-9.9	CYS:137:A,ALA:140:A,GLY:141:A,ILE:144:A,HIS:145:A,ARG:148:A,THR:176:A,ASP:177:A,VAL:179:A,SER:180:A,LYS:181:A,ASN:183:A,GLU:184:A,GLY:187:A,ASP:188:A,LYS:189:A,MET:192:A,ASN:357:A,MET:876:A,MET:878:A,LEU:879:A,SER:880:A,GLN:882:A,ALA:883:A,LEU:884:A,ASP:886:A,LYS:887:A,LEU:890:A,LEU:924:A,PRO:927:A,TYR:928:A,ASN:930:A,SER:931:A,LYS:934:A,ALA:935:A,PHE:938:A,LYS:1000:A
rs2032582 CC - cefoperazone
ID	Cavities_volume	center_x	center_y	center_z	size_x	size_y	size_z	score	contact_resi
1	2728	26.258	6.064	-16.162	28	28	28	-8.1	LEU:65:A,MET:68:A,MET:69:A,PHE:72:A,MET:192:A,GLN:195:A,SER:196:A,THR:199:A,ILE:299:A,ALA:302:A,PHE:303:A,ILE:306:A,TYR:307:A,TYR:310:A,PHE:335:A,PHE:336:A,LEU:339:A,ILE:340:A,PHE:343:A,SER:344:A,GLN:347:A,LEU:724:A,GLN:725:A,PHE:728:A,GLN:838:A,ASN:839:A,ILE:868:A,ALA:869:A,GLY:872:A,VAL:873:A,GLU:875:A,MET:876:A,LEU:879:A,PHE:942:A,THR:945:A,GLN:946:A,MET:949:A,TYR:953:A,PHE:978:A,VAL:981:A,VAL…
2	2186	26.831	5.933	-25.532	28	28	28	-8.3	LEU:65:A,MET:68:A,MET:69:A,PHE:72:A,THR:199:A,ASN:296:A,ILE:299:A,ALA:302:A,PHE:303:A,ILE:306:A,TYR:307:A,TYR:310:A,PHE:335:A,PHE:336:A,LEU:339:A,ILE:340:A,PHE:343:A,SER:344:A,GLY:346:A,GLN:347:A,ASN:721:A,LEU:724:A,GLN:725:A,PRO:726:A,PHE:728:A,ALA:729:A,PHE:770:A,VAL:835:A,GLN:838:A,ASN:839:A,ASN:842:A,ILE:868:A,THR:945:A,GLN:946:A,MET:949:A,TYR:953:A,PHE:978:A,VAL:982:A,PHE:983:A,MET:986:A,ALA…
3	1617	-23.512	-19.364	-9.94	28	28	28	-8.5	LYS:249:A,VAL:253:A,GLU:256:A,VAL:264:A,ILE:265:A,ALA:266:A,PHE:267:A,GLY:268:A,GLY:269:A,GLN:270:A,LYS:271:A,LYS:272:A,GLU:273:A,LEU:274:A,GLU:275:A,ARG:276:A,LYS:279:A,ASN:280:A,TYR:790:A,ARG:794:A,SER:1020:A,TYR:1021:A,THR:1023:A,MET:1027:A,VAL:1106:A,GLN:1107:A,TRP:1108:A,ARG:1110:A,ALA:1111:A,HIS:1112:A,PHE:1123:A,CYS:1125:A,SER:1126:A,ALA:1128:A,GLU:1129:A,ALA:1132:A,TYR:1133:A,GLY:1134:A,A…
4	1495	16.611	6.909	6.462	28	28	28	-9.3	VAL:133:A,CYS:137:A,ALA:140:A,GLY:141:A,ILE:144:A,HIS:145:A,ARG:148:A,THR:176:A,ASP:177:A,VAL:179:A,SER:180:A,LYS:181:A,ASN:183:A,GLU:184:A,GLY:187:A,ASP:188:A,LYS:189:A,MET:876:A,MET:878:A,LEU:879:A,SER:880:A,GLN:882:A,ALA:883:A,LEU:884:A,ASP:886:A,LYS:887:A,LEU:890:A,GLU:891:A,PRO:927:A,TYR:928:A,SER:931:A,LYS:934:A,ALA:935:A,HIS:936:A,PHE:938:A,GLY:939:A
5	1403	6.351	-17.427	-0.513	28	28	28	-7.2	SER:683:A,THR:684:A,GLU:686:A,ALA:687:A,LEU:688:A,GLU:690:A,SER:691:A,ILE:692:A,PRO:693:A,GLN:799:A,ASP:800:A,SER:802:A,TRP:803:A,ASP:806:A,PRO:807:A,LYS:808:A,ASN:809:A,THR:810:A,GLY:812:A,ALA:813:A,THR:816:A,ARG:817:A,ASN:820:A,ASP:821:A,GLN:824:A,PRO:996:A,ALA:999:A,LYS:1000:A,ILE:1003:A,SER:1004:A,HIS:1007:A,MET:1010:A,LYS:1014:A,THR:1015:A,PRO:1016:A,LEU:1017:A,PRO:1045:A,THR:1046:A
* The pockets containing dinding residuals Leu890, Lys887, and Asp886 are highlighted by yellow.

## Sheet: Dataset 8
CurPockets information
rs2032582 AA - Sulbactam
ID	Cavities_volume	center_x	center_y	center_z	size_x	size_y	size_z	score	contact_resi
1	5837	-30.012	-10.73	33.82	25	35	28	-5.6	THR:563:A,GLU:566:A,ALA:567:A,ARG:588:A,LEU:589:A,SER:590:A,MET:628:A,GLN:629:A,THR:630:A,ALA:631:A,GLY:632:A,ASN:633:A,THR:1208:A,GLU:1211:A,HIS:1232:A,ARG:1233:A,LEU:1234:A,SER:1235:A,THR:1236:A,SER:1272:A,VAL:1273:A,GLN:1274:A,ALA:1275:A,GLY:1276:A,THR:1277:A,LYS:1278:A,ARG:1279:A
2	5262	26.769	7.364	-16.951	27	28	34	-5.9	LEU:65:A,MET:68:A,MET:69:A,PHE:303:A,ILE:306:A,TYR:307:A,TYR:310:A,PHE:336:A,LEU:339:A,ILE:340:A,PHE:343:A,LEU:724:A,GLN:725:A,PHE:728:A,ARG:832:A,VAL:835:A,ILE:836:A,ASN:839:A,ILE:868:A,ALA:869:A,GLY:872:A,VAL:873:A,GLU:875:A,MET:876:A,THR:945:A,MET:949:A,TYR:953:A,PHE:978:A,VAL:982:A,PHE:983:A,ALA:985:A,MET:986:A,VAL:988:A,GLY:989:A,GLN:990:A,VAL:991:A,SER:992:A,SER:993:A,PHE:994:A,ASP:997:A
3	1724	16.422	9.649	5.031	26	17	17	-6.3	CYS:137:A,ALA:140:A,GLY:141:A,ILE:144:A,HIS:145:A,ARG:148:A,THR:176:A,VAL:179:A,SER:180:A,LYS:181:A,ASN:183:A,GLU:184:A,GLY:185:A,GLY:187:A,ASP:188:A,LYS:189:A,LEU:879:A,GLN:882:A,ALA:883:A,ASP:886:A,LYS:887:A,GLU:889:A,LEU:890:A,LEU:924:A,PRO:927:A,TYR:928:A,ASN:930:A,SER:931:A,LYS:934:A,PHE:938:A
4	903	-2.421	20.57	31.962	17	17	17	-5.2	ARG:464:A,GLU:468:A,TYR:490:A,GLY:491:A,ARG:492:A,GLU:493:A,ASN:494:A,ARG:547:A,LEU:910:A,THR:911:A,GLN:912:A
5	839	-13.91	-21.198	7.308	17	17	17	-5.5	LEU:258:A,ALA:259:A,ALA:260:A,ILE:261:A,ARG:262:A,THR:263:A,ALA:266:A,VAL:801:A,TRP:803:A,PHE:804:A,ASP:805:A,ASP:806:A,PRO:807:A,ASN:809:A,THR:810:A,THR:811:A,GLY:812:A,LEU:814:A,TYR:1044:A,THR:1046:A,ARG:1047:A,GLN:1081:A,GLU:1084:A,PHE:1086:A,TYR:1087:A,ILE:1115:A,SER:1117:A,GLU:1119:A,ILE:1121:A,ASP:1200:A
rs2032582 AC - Sulbactam
ID	Cavities_volume	center_x	center_y	center_z	size_x	size_y	size_z	score	contact_resi
1	2728	26.258	6.064	-16.162	25	28	17	-5.6	SER:831:A,ARG:832:A,VAL:835:A,ILE:836:A,ASN:839:A,ILE:868:A,ALA:869:A,ILE:870:A,ALA:871:A,GLY:872:A,VAL:873:A,GLU:875:A,MET:876:A,LEU:879:A,THR:945:A,ALA:985:A,MET:986:A,ALA:987:A,VAL:988:A,GLY:989:A,GLN:990:A,VAL:991:A,SER:992:A,SER:993:A,PHE:994:A,ASP:997:A
2	2186	26.831	5.933	-25.532	24	17	17	-5.6	PHE:303:A,ILE:306:A,TYR:307:A,TYR:310:A,LEU:339:A,PHE:343:A,LEU:724:A,GLN:725:A,PHE:728:A,PHE:983:A,MET:986:A
3	1617	-23.512	-19.364	-9.94	23	26	17	-5.5	PHE:267:A,GLY:268:A,GLY:269:A,GLN:270:A,LYS:271:A,LYS:272:A,SER:1020:A,TYR:1021:A,MET:1027:A,ASN:1105:A,GLN:1107:A,TRP:1108:A,ARG:1110:A,ALA:1111:A,GLU:1129:A,ALA:1132:A,TYR:1133:A,GLY:1134:A,ASP:1135:A,ASN:1136:A,SER:1137:A,ARG:1138:A,VAL:1139:A,VAL:1140:A,ARG:1192:A
4	1495	16.611	6.909	6.462	25	17	17	-6.5	TRP:136:A,CYS:137:A,LEU:138:A,ALA:140:A,GLY:141:A,SER:180:A,ASN:183:A,GLU:184:A,GLY:185:A,GLY:187:A,ASP:188:A,LYS:189:A,MET:878:A,LEU:879:A,GLN:882:A,ALA:883:A,ASP:886:A,ASN:930:A,SER:931:A,LEU:932:A,LYS:934:A,ALA:935:A,PHE:938:A
5	1403	6.351	-17.427	-0.513	17	17	17	-5.5	ALA:687:A,LEU:688:A,GLU:690:A,ILE:692:A,ALA:813:A,THR:816:A,ARG:817:A,ASN:820:A,ASP:821:A,GLN:824:A,LYS:1000:A,ALA:1001:A,ILE:1003:A,SER:1004:A,HIS:1007:A
rs2032582 AT - Sulbactam
ID	Cavities_volume	center_x	center_y	center_z	size_x	size_y	size_z	score	contact_resi
1	2753	38.524	0.851	-26.614	17	35	17	-5.4	THR:563:A,GLU:566:A,ALA:567:A,GLN:570:A,HIS:587:A,ARG:588:A,LEU:589:A,SER:590:A,THR:591:A,GLN:629:A,THR:630:A,SER:1272:A,VAL:1273:A,ALA:1275:A,GLY:1276:A,THR:1277:A,LYS:1278:A,ARG:1279:A,GLN:1280:A,VAL:1281:A
2	1743	-16.293	-11.39	24.34	23	17	29	-5.2	HIS:61:A,GLY:62:A,LEU:65:A,MET:68:A,MET:69:A,LYS:189:A,MET:192:A,GLN:195:A,SER:196:A,MET:197:A,THR:199:A,PHE:336:A,LEU:339:A,ILE:340:A,GLY:341:A,PHE:343:A,SER:344:A,GLN:347:A,ALA:348:A,ILE:868:A,ALA:869:A,GLY:872:A,VAL:873:A,GLU:875:A,MET:876:A,PHE:942:A,THR:945:A,GLN:946:A,MET:949:A,TYR:953:A,VAL:982:A,PHE:983:A,ALA:985:A,MET:986:A,ALA:987:A,VAL:988:A,GLY:989:A,GLN:990:A,SER:993:A
3	1677	19.595	-26.203	-16.745	29	17	26	-5.2	SER:374:A,ILE:375:A,ASP:376:A,SER:379:A,SER:381:A,GLY:382:A,PRO:385:A,ASP:386:A,ASN:387:A,ILE:388:A,ARG:442:A,ASP:445:A,ARG:459:A,THR:460:A,ILE:461:A,ASN:462:A,VAL:463:A,ARG:464:A,PHE:465:A,GLU:468:A,ILE:469:A,ILE:470:A,TYR:490:A,GLY:491:A,ARG:492:A,GLU:493:A,ASN:494:A,ARG:547:A,ASN:548:A,PRO:549:A,LYS:550:A,LEU:910:A,THR:911:A,GLN:912:A
4	1622	-24.947	-5.918	28.623	17	26	17	-5.6	LEU:65:A,MET:68:A,MET:69:A,PHE:303:A,ILE:306:A,TYR:307:A,TYR:310:A,PHE:335:A,PHE:336:A,LEU:339:A,ILE:340:A,PHE:343:A,LEU:724:A,GLN:725:A,PHE:728:A,MET:949:A,TYR:953:A,PHE:978:A,VAL:982:A,PHE:983:A,MET:986:A,GLN:990:A
5	1222	1.541	-16.359	10.978	17	17	23	-6.5	TRP:136:A,CYS:137:A,LEU:138:A,ALA:140:A,GLY:141:A,ILE:144:A,HIS:145:A,ARG:148:A,VAL:179:A,SER:180:A,ASN:183:A,GLU:184:A,GLY:187:A,ASP:188:A,MET:878:A,LEU:879:A,SER:880:A,GLN:882:A,ALA:883:A,ASP:886:A,GLU:889:A,LEU:890:A,LEU:924:A,PRO:927:A,TYR:928:A,ASN:930:A,SER:931:A,LEU:932:A,LYS:934:A,ALA:935:A,PHE:938:A
rs2032582 CC - Sulbactam
ID	Cavities_volume	center_x	center_y	center_z	size_x	size_y	size_z	score	contact_resi
1	2728	26.258	6.064	-16.162	25	28	17	-5.6	MET:192:A,PHE:193:A,SER:196:A,GLN:347:A,SER:831:A,ARG:832:A,VAL:835:A,ILE:836:A,ASN:839:A,ILE:868:A,ALA:869:A,GLY:872:A,VAL:873:A,GLU:875:A,MET:876:A,PHE:942:A,THR:945:A,GLN:946:A,ALA:985:A,MET:986:A,ALA:987:A,VAL:988:A,GLY:989:A,GLN:990:A,VAL:991:A,SER:992:A,SER:993:A,PHE:994:A,ALA:995:A,ASP:997:A
2	2186	26.831	5.933	-25.532	24	17	17	-5.6	PHE:303:A,ILE:306:A,TYR:307:A,TYR:310:A,PHE:336:A,LEU:339:A,PHE:343:A,LEU:724:A,GLN:725:A,PHE:728:A,PHE:983:A,MET:986:A
3	1617	-23.512	-19.364	-9.94	23	26	17	-5.6	PHE:267:A,GLY:268:A,GLY:269:A,GLN:270:A,LYS:271:A,LYS:272:A,SER:1020:A,TYR:1021:A,GLN:1107:A,TRP:1108:A,ARG:1110:A,ALA:1111:A,ALA:1128:A,GLU:1129:A,ALA:1132:A,TYR:1133:A,GLY:1134:A,ASP:1135:A,ASN:1136:A,SER:1137:A,ARG:1138:A,VAL:1139:A,VAL:1140:A,ARG:1192:A
4	1495	16.611	6.909	6.462	25	17	17	-6.5	TRP:136:A,CYS:137:A,LEU:138:A,ALA:140:A,GLY:141:A,SER:180:A,ASN:183:A,GLU:184:A,GLY:187:A,ASP:188:A,MET:878:A,LEU:879:A,GLN:882:A,ALA:883:A,ASP:886:A,ASN:930:A,SER:931:A,LEU:932:A,LYS:934:A,ALA:935:A,PHE:938:A
5	1403	6.351	-17.427	-0.513	17	17	17	-5.4	SER:683:A,GLU:686:A,ALA:687:A,PRO:807:A,LYS:808:A,ASN:809:A,THR:810:A,ALA:813:A,THR:816:A,ARG:817:A,ASN:820:A,ASP:821:A,GLN:824:A,LYS:1000:A,ILE:1003:A,SER:1004:A,HIS:1007:A
* The pockets containing dinding residuals Leu886 are highlighted by yellow.

## Sheet: Dataset 9
Algorithms tested for predicting t(C0,max)
Model	RMSE	Rsquared	MAE	RMSESD	RsquaredSD	MAESD
KNN	6.16062	0.175166	5.44592	0.722172	0.156099	0.714384
RF	6.35273	0.103074	5.63556	0.623301	0.128135	0.591581
Rborist	6.42364	0.102059	5.68912	0.563758	0.112796	0.569158
CFOREST	6.4491	NA	5.64064	0.67655	NA	0.624044
XGB_tree	6.72994	0.155476	5.6307	1.15271	0.171782	1.10884
XGB_linear	7.70672	0.199513	6.35899	2.12492	0.217789	2.05664
SVM	7.76133	0.0928758	6.35729	1.96705	0.119889	1.59976
BGLM	7.76175	0.219862	5.71206	3.45203	0.229993	2.15397
LM	97.8636	0.172126	67.6638	313.611	0.1843	212.258
GLM	240.075	0.169188	173.865	730.404	0.189623	550.896
Algorithms tested for predicting C0,max
Model	RMSE	Rsquared	MAE	RMSESD	RsquaredSD	MAESD
RF	1.22574	0.513184	1.019	0.326267	0.199744	0.248875
Rborist	1.25091	0.483346	1.02013	0.332293	0.217736	0.245678
XGB_tree	1.3275	0.398905	1.09399	0.312681	0.259797	0.249281
KNN	1.33486	0.34944	1.0712	0.349048	0.237186	0.244863
XGB_linear	1.42627	0.364605	1.13132	0.38935	0.228054	0.288198
CFOREST	1.53178	NA	1.23093	0.332185	NA	0.214542
SVM	1.68039	0.229016	1.38791	0.437712	0.183449	0.341178
BGLM	1.73159	0.297904	1.37244	0.64399	0.209446	0.396097
GLM	29.0452	0.115991	21.3549	37.2126	0.166954	25.5522
LM	42.213	0.091766	32.1861	98.7507	0.134955	84.0036
Algorithms tested for predicting average accumulation ratio
Model	RMSE	Rsquared	MAE	RMSESD	RsquaredSD	MAESD
RF	0.148882	0.453651	0.125135	0.036926	0.23944	0.0308643
BGLM	0.150202	0.478194	0.11678	0.0605538	0.255045	0.0389521
Rborist	0.158143	0.365806	0.130649	0.0440218	0.251489	0.0401054
KNN	0.161961	0.34438	0.139606	0.032221	0.198679	0.0246847
SVM	0.17118	0.375112	0.138929	0.0577183	0.254958	0.0355937
CFOREST	0.181761	NA	0.148487	0.0370593	NA	0.0290082
XGB_tree	0.191891	0.512161	0.159865	0.0505924	0.30683	0.0443561
XGB_linear	0.208109	0.548383	0.170924	0.0618498	0.302483	0.0424245
GLM	5.71639	0.147843	3.52536	12.5423	0.199063	7.03266
LM	11.4179	0.109666	8.34684	36.5078	0.151263	27.6877
Algorithms tested for predicting AUC(C0,time)-total dose ratio
Model	RMSE	Rsquared	MAE	RMSESD	RsquaredSD	MAESD
BGLM	7.27615	0.815208	5.4928	2.03378	0.141419	1.65626
Rborist	7.90638	0.685223	6.11484	2.24402	0.214222	1.63707
RF	8.28903	0.775953	6.4467	2.65585	0.171596	1.87989
SVM	11.851	0.446249	8.94268	3.8758	0.298542	2.66421
KNN	11.9296	0.310455	9.39575	2.9179	0.250203	2.03082
CFOREST	12.7635	NA	10.7799	2.8269	NA	1.84887
LM	110.877	0.253387	69.2064	253.552	0.270758	133.233
GLM	176.551	0.296544	143.355	759.374	0.256304	703.977

[truncated: 1 more sheets: Dataset 10]
